# Supplementary material for: A new Brazilian Passiflora leafminer: Spinivalva gaucha, gen. n., sp. n. (Lepidoptera, Gracillariidae, Gracillariinae), the first gracillariid without a sap-feeding instar
Source: Zookeys. 2013 Apr 17;(291):1–26. doi: 10.3897/zookeys.291.4910 (PMC3677287; doi:10.3897/zookeys.291.4910)
Supplement: XML Treatment for Spinivalva gaucha [file zookeys.291.4910-treatment2.xml]

<!DOCTYPE tp:taxon-treatment
  PUBLIC "-//TaxonX//DTD Taxonomic Treatment Publishing DTD v0 20100105//EN" "tax-treatment-NSO.dtd">
<tp:taxon-treatment xmlns:tp="http://www.plazi.org/taxpub"><tp:treatment-meta><mixed-citation publication-type="journal"><person-group><name><surname>Brito</surname><given-names>Rosângela</given-names></name><name><surname>Gonçalves</surname><given-names>Gislene L.</given-names></name><name><surname>Vargas</surname><given-names>Hector A.</given-names></name><name><surname>Moreira</surname><given-names>Gilson R. P.</given-names></name></person-group><article-title>A new Brazilian 
                    <italic>Passiflora</italic> leafminer: 
                    <italic>Spinivalva gaucha</italic>, gen. n., sp. n. (Lepidoptera, Gracillariidae, Gracillariinae), the first gracillariid without a sap-feeding instar</article-title><source>Zookeys</source><day>17</day><month>4</month><year>2013</year><volume>2013</volume><issue>291</issue><fpage>1</fpage><lpage>26</lpage><pub-id pub-id-type="doi">10.3897/zookeys.291.4910</pub-id></mixed-citation></tp:treatment-meta><tp:nomenclature><tp:taxon-name>
                        <tp:taxon-name-part taxon-name-part-type="genus">Spinivalva</tp:taxon-name-part>
                        <tp:taxon-name-part taxon-name-part-type="species">gaucha</tp:taxon-name-part>
                    <object-id xmlns:xlink="http://www.w3.org/1999/xlink" xlink:type="simple">urn:lsid:zoobank.org:act:BE9E4861-8769-461B-8DA0-E6BECCDD8C92</object-id>
								<object-id xmlns:xlink="http://www.w3.org/1999/xlink" xlink:type="simple">http://species-id.net/wiki/Spinivalva_gaucha</object-id>
								</tp:taxon-name><tp:taxon-authority>Moreira &amp; Vargas</tp:taxon-authority><tp:taxon-status xmlns:xlink="http://www.w3.org/1999/xlink" xlink:type="simple">sp. n.</tp:taxon-status><xref ref-type="fig" rid="F1">Figs 1</xref><xref ref-type="fig" rid="F11">- 11</xref></tp:nomenclature><tp:treatment-sec sec-type="Diagnosis"><title>Diagnosis.</title><p>As discussed for the genus.</p></tp:treatment-sec><tp:treatment-sec sec-type="Description"><title>Description.</title><p><bold>Adult</bold> (<xref ref-type="fig" rid="F1">Fig. 1</xref>). <italic>Head</italic>. Frons light gray; vertex covered mostly by white scaled tuft that curves forward to the frons. Antennae mostly dark gray; scape white ventrally with pecten of light-gray hairlike scales; pedicel and flagellum ventrally whitish gray. Maxillary and labial palpi mostly white, with scattered dark-gray scales laterally. <italic>Thorax</italic>. Forewing mostly covered by dark-gray scales. Narrow stripe of white scales along posterior margin; a zigzag edge, formed by short, oblique white fascia, separates this stripe from the remaining, mostly dark-gray area; distal portion of apical fascia bearing brownish scales. Apical portion with transverse bar of light-gray scales that separates distally two well-defined dots, one dark gray (toward anterior margin) and one white (toward posterior margin). Fringe with scales of two sizes, mostly white at base and dark gray apically. Hindwing completely covered by dark-gray scales and with concolorous fringe. Forelegs mostly dark gray, with some white scales basally and apically on each podite, particularly on coxa. Midlegs mostly white with scattered light-brown scales, and transverse dark-gray stripes on femur, tibia, tibial spurs and tarsomeres. Hindlegs similar to midlegs, but with hair-like scales on tibia. <italic>Abdomen</italic>. Mostly dark gray, with transverse, V-shaped white stripes on ventral surface of segments III-VI.</p><p><bold>Male genitalia</bold> (<xref ref-type="fig" rid="F3">Figs 3A–D</xref>; <xref ref-type="fig" rid="F4">4A, B, D, E</xref>). As described for genus.</p><p><bold>Female genitalia</bold> (<xref ref-type="fig" rid="F3">Figs 3E</xref>; <xref ref-type="fig" rid="F4">4C, F</xref>). As described for genus.</p></tp:treatment-sec><tp:treatment-sec sec-type="Type material"><title>Type material.</title><p>BRAZIL: Condomínio Alpes de São Francisco, <named-content xmlns:xlink="http://www.w3.org/1999/xlink" content-type="dwc:verbatimCoordinates" xlink:type="simple">29°27'9.2"S, 50°37'6.6"W</named-content>, São Francisco de Paula Municipality, Rio Grande do Sul State (RS), Brazil. All preserved dried and pinned, reared by the senior author from larvae and pupae collected on <italic><tp:taxon-name>Passiflora actinia</tp:taxon-name></italic> Hook. (<tp:taxon-name>Passifloraceae</tp:taxon-name>): LMCI 186, 26.V.2012, by G.R.P. Moreira, H.O. Vargas and S. Bordignon; LMCI 199, 19.XII.2012 by G.R.P. Moreira, R. Brito and F.A. Luz. HOLOTYPE: ♂ (LMCI 199-01), donated to DZUP (24.976). PARATYPES: 1♀ (LMCI 199-02), donated to DZUP (24.986); 1♂, 1♀ (LMCI 199-03 and 186-12), donated to MCNZ (81900 and 81903, respectively); 1♂, 1♀ (LMCI 199-04 and 186-15), donated to MCTP (31442 and 31443, respectively).</p></tp:treatment-sec><tp:treatment-sec sec-type="Other specimens examined"><title>Other specimens examined.</title><p>LMCI 156: Floresta Nacional de São Francisco de Paula, <named-content xmlns:xlink="http://www.w3.org/1999/xlink" content-type="dwc:verbatimCoordinates" xlink:type="simple">29°25'21.4"S, 50°23'26.6"W</named-content>, São Francisco de Paula Municipality, RS, Brazil, collected by K.R. Barão, 13–15.V.2011, on <italic><tp:taxon-name>Passiflora actinia</tp:taxon-name></italic>. LMCI 157: Condomínio Alpes de São Francisco, <named-content xmlns:xlink="http://www.w3.org/1999/xlink" content-type="dwc:verbatimCoordinates" xlink:type="simple">29°27'9.2"S, 50°37'6.6"W</named-content>, São Francisco de Paula Municipality, RS, Brazil, collected by G.R.P. Moreira, R. Brito and G.L. Gonçalves, 28.V.2011, on <italic><tp:taxon-name>Passiflora actinia</tp:taxon-name></italic>. LMCI 164: Campus da Vale, Universidade Federal do Rio Grande do Sul (UFRGS), <named-content xmlns:xlink="http://www.w3.org/1999/xlink" content-type="dwc:verbatimCoordinates" xlink:type="simple">30°04'12.9"S, 51°07'11.5"W</named-content>, Porto Alegre Municipality, RS, Brazil, collected by R. Brito, on <italic><tp:taxon-name>Passiflora misera</tp:taxon-name></italic> Kunth and <italic><tp:taxon-name>Passiflora suberosa</tp:taxon-name></italic> L. (<tp:taxon-name>Passifloraceae</tp:taxon-name>).</p><p><!--PageBreak--><!--PageBreak-->LMCI 169: Centro Politécnico da Universidade Federal do Paraná, <named-content xmlns:xlink="http://www.w3.org/1999/xlink" content-type="dwc:verbatimCoordinates" xlink:type="simple">25°26'44.1"S, 49°13'56.8"W</named-content>, Curitiba Municipality, Paraná State, Brazil; 5 larvae dissected from mines collected by G.R.P. Moreira, on <italic><tp:taxon-name>Passiflora actinia</tp:taxon-name></italic>; used for DNA extraction only. Adults, dried and pinned, with the same collection data, deposited in LMCI: 4♂♂ (LMCI 156-9, 164-6, 7, 10); 1♀, (LMCI 164-9). Genitalia preparations, mounted in Canada balsam on slides, with the same collection data, deposited in LMCI: 4♂♂ (GRPM 50-11, 13, 21, 22); 4♀♀ (GRPM 50-12, 23, 32, 34). Immature stages, fixed in Dietrich’s fluid and preserved in 70% ethanol, with the same collection data series, deposited in LMCI: 2 eggs (LMCI 157-2), 4 first-instar larvae (LMCI 157-8), 5 third-instar larvae (LCMI 157-4), 6 fifth-instar larvae (LMCI 157-10), and 9 pupae (LMCI 157-5, 6). Mature leaf mines (n = 5) containing larval exuvia, mounted in glycerin on slides and stained with rose bengal, with the same collection data, deposited in LMCI, under accession numbers LMCI 186-3, 7 and LMCI 199-5, 6, 7.</p></tp:treatment-sec><tp:treatment-sec sec-type="Etymology"><title>Etymology.</title><p>The specific name is derived from the Portuguese “Gaúcho”, a term commonly used for natives of Rio Grande do Sul, the southernmost state of Brazil, where this new species was first found.</p></tp:treatment-sec><tp:treatment-sec sec-type="Immature stages"><title>Immature stages.</title><p><bold>Egg</bold> (<xref ref-type="fig" rid="F10">Fig. 10C</xref>). Flat, ellipsoid, laid on the abaxial surface, usually close to the leaf veins; chorion translucent, larva visible through transparent area of leaf before eclosion; chorionic ultrastructure, aeropyles and micropylar area not observed.</p><p><!--PageBreak--><bold>Larva</bold> (<xref ref-type="fig" rid="F5">Figs 5A, B</xref>, <xref ref-type="fig" rid="F6">6</xref>, <xref ref-type="fig" rid="F7">7</xref>, <xref ref-type="fig" rid="F8">8</xref>, <xref ref-type="fig" rid="F10">10F, H</xref>). Head brown, thorax and abdomen yellowish. Leaf-miner, with hypermetamorphic development and five instars, all endophyllous, prognathous and tissue feeders; that is, there is no sap-feeder instar, and all larvae have a typical spinneret and functional mandibles of the chewing type. Instars change gradually in external morphology during ontogeny, and can be identified through measurements of the head capsule, since there is no overlap between the head-capsule size of succeeding instars (<xref ref-type="table" rid="T2">Table 2</xref>). The following exponential growth equation was adjusted for the head-capsule width from larvae reared on <italic><tp:taxon-name>Passiflora actinia</tp:taxon-name></italic>: y = 0.078e^0.420x; n = 25; r = 0.99; p &lt; 0.0001. Preliminary observations suggested that the number of instars may vary from four to five as a function of the host plant, which should be further explored.</p><p><bold>First instar</bold> (<xref ref-type="fig" rid="F5">Figs 5A</xref>, <xref ref-type="fig" rid="F6">6A–F</xref>). Body depressed, without setae, legs or pseudopodia. Antennae (<xref ref-type="fig" rid="F6">Fig. 6C</xref>) reduced, one-segmented, nearly flush with head capsule, with four short sensilla. Stemmata absent. Labrum (<xref ref-type="fig" rid="F5">Fig. 5A</xref>) moderately bilobed, with slight central notch. Mandibles (<xref ref-type="fig" rid="F6">Fig. 6B</xref>) of chewing type, with three blunt teeth. Maxilla (<xref ref-type="fig" rid="F6">Fig. 6E</xref>) rudimentary, uni-segmented, with two finger-like, terminal lobes. Labium relatively broad, with well-developed tubular spinneret having flared terminal opening (<xref ref-type="fig" rid="F6">Fig. 6D</xref>). Hypopharynx bearing few papilliform projections basally (<xref ref-type="fig" rid="F6">Fig. 6D</xref>). Labial palpi (<xref ref-type="fig" rid="F6">Fig. 6F</xref>) vestigial, reduced to pair of closely appressed, slender setae.</p><p><!--PageBreak--><!--PageBreak--><bold>Third instar</bold> (<xref ref-type="fig" rid="F7">Figs 7A–F</xref>). Similar to first instar, but with body partly depressed and setae greatly reduced. Prothoracic shield slightly differentiated (<xref ref-type="fig" rid="F7">Fig. 7F</xref>), nearly colorless; legs and pseudopodia absent. Antennae (<xref ref-type="fig" rid="F7">Fig. 7E</xref>) bi-segmented, first segment stouter than second segment, each bearing three sensilla. Stemmata absent. Labrum (<xref ref-type="fig" rid="F7">Fig. 7B</xref>) bilobed, with pronounced median notch, and several ventral, posteriorly bent papilliform projections. Mandibles of chewing type, with three teeth. Maxilla well developed, as shown in <xref ref-type="fig" rid="F7">Fig. 7C</xref>. Labium broad, with spinneret similar to that of first instar, but shorter and stouter (<xref ref-type="fig" rid="F7">Fig. 7C</xref>). Labial palpi (<xref ref-type="fig" rid="F7">Fig. 7C</xref>) short, bi-segmented, each bearing apical sensillum. Hypopharynx with several papilliform projections basally (<xref ref-type="fig" rid="F7">Fig. 7C</xref>).</p><p><bold>Fifth instar</bold> (<xref ref-type="fig" rid="F5">Figs 5B</xref>, <xref ref-type="fig" rid="F8">8A–L</xref>, <xref ref-type="fig" rid="F10">10F, H</xref>). Body subcylindrical, covered by microtrichia and with setae well developed; thoracic legs reduced; pseudopodia present on A3-5, A10. Head and prothoracic shield brown (<xref ref-type="fig" rid="F10">Fig. 10F</xref>); remaining parts of body yellowish (<xref ref-type="fig" rid="F10">Fig. 10F</xref>), changing to red before pupation (<xref ref-type="fig" rid="F10">Fig. 10H</xref>). Maximum length of larvae examined 5.52 mm. Antennae (<xref ref-type="fig" rid="F8">Fig. 8B</xref>) three-segmented, second segment longer than third, each bearing four sensilla. Stemmata six in number, five of them arranged close to lateral margin of head, and one inconspicuous stemma located ventrally (<xref ref-type="fig" rid="F8">Fig. 8C</xref>). Labrum (<xref ref-type="fig" rid="F8">Fig. 8A</xref>) bilobed, with deep median notch, similar to previous instars, but with ventral papilliform projections curved anteriorly. Mandibles similar to those of previous instars. Maxilla well developed, as shown in <xref ref-type="fig" rid="F8">Fig. 8F</xref>. Labium broad, with stout, tubular spinneret having subapical opening (<xref ref-type="fig" rid="F8">Figs 8G</xref>). Labial palpi (<xref ref-type="fig" rid="F8">Fig. 8E</xref>) bi-segmented, basal segment longer than distal one, each bearing apical sensillum, that of distal segment longer. Hypopharynx with two sets of dense papilliform projections (<xref ref-type="fig" rid="F8">Fig. 8E</xref>). Chaetotaxy: A group trisetose; L group unisetose; S group trisetose; SS group bisetose.</p><p>Thorax with prothoracic dark-brown dorsal shield well developed; one pair of legs on each thoracic segment; each leg with one pair of tarsal setae and one curved hook-like tarsal claw; one circular spiracle on each side of prothorax, near posterior margin and slightly displaced dorsally (<xref ref-type="fig" rid="F8">Figs 8H</xref>–J). Protothorax chaetotaxy: D group bisetose, both located on dorsal shield; XD group bisetose, XD1 on dorsal shield and similar in length to D1 and D2; XD2 lateral to dorsal shield, about three times XD1 in length; L group bisetose, L1 dorsal to L2, slightly longer than XD2 and about three times L2 in <!--PageBreak--><!--PageBreak-->length; SV group bisetose, posteroventral to L2, both similar to L1 in length; V group absent. Meso- and metathorax chaetotaxy: D group bisetose, length of both setae similar to prothoracic D2; D2 posterolateral to D1; L group unisetose, L1 similar to that on prothorax in length; SV group bisetose, similar to prothoracic SV group in size and position; V group absent.</p><p>Abdomen with paired, circular spiracle laterally on A1-8; prolegs on A3-5 and A10, bearing uniordinal crochets in lateral penellipse (<xref ref-type="fig" rid="F8">Figs 8K–L</xref>). Chaetotaxy of A1-2, 6-7: D group bisetose, both setae very small, D1 anterolateral to D2 and posterior to spiracle; SD group unisetose, SD2 anteroventral to spiracle, length of SD2 about half of D1; L group unisetose, L1 length similar to anterior segment; SV group unisetose, length of SV1 about half of L1; V group unisetose, length of V1 similar to L1. A3-5: Similar to anterior segment, but V1 located on proleg and extremely reduced. A8: Similar to anterior segment, but SV group absent. A9: All setae lost except L group, which is similar to anterior segment. A10: D group unisetose, D2 on posterior margin; SD group unisetose, SD1 lateral to D2; L group unisetose, L1 about 1/3 length of corresponding seta on A9; SV group on proleg, bisetose; V group unisetose.</p><p><bold>Pupa</bold> (<xref ref-type="fig" rid="F5">Figs 5C-E</xref>, <xref ref-type="fig" rid="F3">9D–L</xref>,                     <xref ref-type="fig" rid="F10">10J</xref>). Maximum length of specimens examined ranged from 3.69 to 5.10 mm. General coloration yellowish, with head, thorax, and corresponding appendices darkening later in development (<xref ref-type="fig" rid="F10">Fig. 10J</xref>). Vertex bearing subtriangular acute process (= cocoon cutter; <xref ref-type="fig" rid="F9">Figs 9D–F</xref>) with serrated anterior edge, formed by several pointed projections that are fewer and larger at apex. Frons with 2 pairs of short frontal setae (<xref ref-type="fig" rid="F9">Fig. 9D</xref>). Antennae long and slender, extending longer than pupal length; forewing reaching anterior margin of A6; proboscis extending to A2; prothoracic, mesothoracic and metathoracic legs reaching A3, A5 and A9, respectively (<xref ref-type="fig" rid="F5">Figs 5C–E</xref>). Abdominal integument dorsally covered with michotrichia (<xref ref-type="fig" rid="F9">Figs 9G–I</xref>). Intermediate abdominal segments with lateral margin of terga corrugated (<xref ref-type="fig" rid="F9">Figs 9G–H</xref>). From A1 to A7, two micro-setae, located medially on anterior margin of terga; additional micro-setae are found laterally, located posteriorly to spiracles (<xref ref-type="fig" rid="F9">Figs 9H–I</xref>). Last abdominal segment with two pairs of spines dorsally and one pair laterally, on posterior margin of tergum (<xref ref-type="fig" rid="F9">Figs 9J–L</xref>).</p><p><bold>Host plants.</bold> <tp:taxon-name>Passifloraceae</tp:taxon-name>: <italic><tp:taxon-name>Passiflora actinia</tp:taxon-name></italic> Hook, <italic><tp:taxon-name>Passiflora misera</tp:taxon-name></italic> Kunth and <italic><tp:taxon-name>Passiflora suberosa</tp:taxon-name></italic> L. The former, where <italic><tp:taxon-name>Spinivalva gaucha</tp:taxon-name></italic> was most frequently collected, is found primarily in forest edges in the coastal mountains of southern Brazil, where it is endemic, distributed from the Brazilian states of Espírito Santo to Rio Grande do Sul. <italic><tp:taxon-name>Passiflora suberosa</tp:taxon-name></italic> and <italic><tp:taxon-name>Passiflora misera</tp:taxon-name></italic> have broader distributions, extending to Central America, and also occur in relatively open areas occupied by shrubs and herbaceous vegetation. Details about the biology and distribution of these passion-vine species in southern Brazil were provided by <xref ref-type="bibr" rid="B25">Mondin et al. (2011)</xref> and <xref ref-type="bibr" rid="B26">Moreira et al. (2011)</xref>, respectively.</p><table-wrap id="T2" position="float" orientation="portrait"><label>Table 2.</label><caption><p>Variation in size among head capsules of <italic><tp:taxon-name>Spinivalva gaucha</tp:taxon-name></italic> larvae reared on <italic><tp:taxon-name>Passiflora actinia</tp:taxon-name></italic> Hook (n = 5 per instar).&lt;br/&gt; </p></caption><table><tbody><tr><th rowspan="1" colspan="1"><bold>Instar</bold></th><th rowspan="1" colspan="3"><bold>Head capsule width (mm)</bold></th></tr><tr><th rowspan="1" colspan="1"/><th rowspan="1" colspan="1"><bold>Mean ± standard error</bold></th><th rowspan="1" colspan="1"><bold>Range</bold></th><th rowspan="1" colspan="1"><bold>Growth rate</bold></th></tr><tr><td rowspan="1" colspan="1">I </td><td rowspan="1" colspan="1">0.11 ± 0.002</td><td rowspan="1" colspan="1">0.10–0.12</td><td rowspan="1" colspan="1">-</td></tr><tr><td rowspan="1" colspan="1">II</td><td rowspan="1" colspan="1">0.19 ± 0.004</td><td rowspan="1" colspan="1">0.18–0.20</td><td rowspan="1" colspan="1">1.65</td></tr><tr><td rowspan="1" colspan="1">III</td><td rowspan="1" colspan="1">0.28 ± 0.009</td><td rowspan="1" colspan="1">0.26–0.32</td><td rowspan="1" colspan="1">1.52</td></tr><tr><td rowspan="1" colspan="1">IV</td><td rowspan="1" colspan="1">0.43 <underline>+</underline> 0.012</td><td rowspan="1" colspan="1">0.39–0.46</td><td rowspan="1" colspan="1">1.52</td></tr><tr><td rowspan="1" colspan="1">V</td><td rowspan="1" colspan="1">0.57 <underline>+</underline> 0.140</td><td rowspan="1" colspan="1">0.57–0.58</td><td rowspan="1" colspan="1">1.33</td></tr></tbody></table></table-wrap></tp:treatment-sec><tp:treatment-sec sec-type="Distribution"><title>Distribution.</title><p><italic><tp:taxon-name>Spinivalva gaucha</tp:taxon-name></italic> is known from the type locality (Condomínio Alpes de São Francisco) and the Floresta Nacional de São Francisco de Paula, both located in São Francisco de Paula Municipality, where <italic><tp:taxon-name>Passiflora actinia</tp:taxon-name></italic> plants are used as larval host plants. A few scattered specimens were also collected from an additional population located in Porto Alegre Municipality. Both municipalities are located in Rio <!--PageBreak--><!--PageBreak-->Grande do Sul (RS), Brazil. In the Porto Alegre population, <italic><tp:taxon-name>Passiflora misera</tp:taxon-name></italic> and <italic><tp:taxon-name>Passiflora suberosa</tp:taxon-name></italic> are used as hosts. We could not find conspicuous morphological differences among the specimens collected in RS, as also corroborated by the DNA analyses. Additional <italic><tp:taxon-name>Spinivalva</tp:taxon-name></italic> specimens were collected farther north in Curitiba Municipality, Paraná, also mining <italic><tp:taxon-name>Passiflora actinia</tp:taxon-name></italic> leaves. However, as discussed below, analyses of the molecular data suggested that this population may correspond to a new species, a possibility that should be further explored. All these populations are located within the Atlantic Rain Forest domain <italic>sensu lato</italic> (<xref ref-type="bibr" rid="B28">Morellato and Haddad 2000</xref>).</p></tp:treatment-sec><tp:treatment-sec sec-type="Life history"><title>Life history</title><p><bold>(</bold><xref ref-type="fig" rid="F9">Figs 9A–C</xref>, <xref ref-type="fig" rid="F10">10A–E, G–I, K</xref>,                     <xref ref-type="fig" rid="F11">11</xref>). Eggs of <italic><tp:taxon-name>Spinivalva gaucha</tp:taxon-name></italic> are deposited on the abaxial leaf surface, adhered by a cement substance, close to the midrib or secondary veins (<xref ref-type="fig" rid="F10">Fig. 10C</xref>). Hatching occurs through the surface of the egg adhered to the leaf; the first-instar larva moves directly into the leaf lamina, easily reaching the adaxial side of the leaf (<xref ref-type="fig" rid="F10">Fig. 10D</xref>). Initially, the mine is narrow, slightly serpentine in shape, increasing in width progressively during ontogeny and becoming a blotch during the last larval instar. The larva feeds on the palisade parenchyma from the beginning to the end of the mine (<xref ref-type="fig" rid="F10">Figs 10B</xref>, <xref ref-type="fig" rid="F11">11</xref>). Dark-green granular frass pellets of increasing size are found in the larva’s feeding path (<xref ref-type="fig" rid="F10">Figs 10D, E</xref>), as are the head-capsule exuviae<bold>.</bold></p><p>After the fifth-instar larva leaves the mine through a slit made in the blotch section (<xref ref-type="fig" rid="F10">Fig. 10G</xref>) and prior to pupal moulting, it spins the pupal cocoon, usually on the adaxial leaf surface of adjacent leaves. The pupal cocoon is exophyllous, elliptical in general outline, transparent, from 7.76 to 8.74 mm long in the specimens examined. Silk filaments are woven in a tight pattern, forming a compact, flat wall that covers the pupa (<xref ref-type="fig" rid="F9">Figs 9A</xref>, <xref ref-type="fig" rid="F10">10I</xref>). The cocoon periphery is adorned with several irregularly spaced, minute, light-yellow bubbles (<xref ref-type="fig" rid="F10">Fig. 10I</xref>). These are not compartmentalized, showing a finely granular structured surface (<xref ref-type="fig" rid="F9">Fig. 9C</xref>). They are discharged from the anus by the mature larvae to the outside through a slit made with the mandibles in the cocoon wall, which is closed soon after deposition (<xref ref-type="fig" rid="F9">Fig. 9B</xref>). Throughout this process, the bubbles are manipulated by the spinneret. During adult emergence, one end of the pupal cocoon is split by the frontal process of the pupa (cocoon cutter). Generally after the adult emerges, the anterior half of the pupal exuvium (head and thorax) protrudes outside, while the posterior half remains in the pupal cocoon (<xref ref-type="fig" rid="F10">Fig. 10K</xref>).</p><p>At the type locality,<italic> S. gaucha</italic> mines occur at low numbers on <italic><tp:taxon-name>Passiflora actinia</tp:taxon-name></italic> plants (<xref ref-type="fig" rid="F10">Fig. 10A</xref>). In most cases, only one mine was found per leaf, but up to three were collected in a single leaf, and several leaves may be used per plant. There was no indication that this behavior differed from that of the other passion-vine species and populations studied. We could not find a clear pattern for the number of generations per year and the flight period.</p></tp:treatment-sec><tp:treatment-sec sec-type="Molecular phylogeny"><title>Molecular phylogeny</title><p>(<xref ref-type="fig" rid="F12">Fig. 12</xref>). A total of 1583 nucleotide sites were analyzed for <italic><tp:taxon-name>Spinivalva</tp:taxon-name></italic> from different localities and host plants; 110 (7%) were variable. An unrooted Bayesian tree recovered two major groups (<xref ref-type="fig" rid="F12">Fig. 12A</xref>). The first included specimens from Porto Alegre (Pop. 1), hosted on either <italic><tp:taxon-name>Passiflora suberosa</tp:taxon-name></italic> or <italic><tp:taxon-name>Passiflora misera</tp:taxon-name></italic>, together with those from São Francisco de Paula / Condomínio Alpes de São Francisco (Pop. 2) hosted on <italic><tp:taxon-name>Passiflora actinia</tp:taxon-name></italic>. The second group included individuals from Curitiba (Pop. 3) sampled on <!--PageBreak--><!--PageBreak--><!--PageBreak--><italic><tp:taxon-name>Passiflora actinia</tp:taxon-name></italic>. The genetic divergence between these major groups was 7% (<xref ref-type="fig" rid="F12">Fig. 12A</xref>). The intraspecific difference between localities in the first group was 1%. In addition, the barcode fragment analyzed recovered 610 nucleotides, including 236 (38%) variable sites. According to our phylogenetic hypothesis, <italic><tp:taxon-name>Spinivalva</tp:taxon-name></italic> was strongly supported as a monophyletic lineage within the <italic><tp:taxon-name>Parectopa</tp:taxon-name></italic> group of gracillariids (<xref ref-type="fig" rid="F12">Fig. 12B</xref>). Despite the strong statistical support within this lineage of gracillariids, the internal relationships for the genera included in the <italic><tp:taxon-name>Parectopa</tp:taxon-name></italic> group were poorly resolved. <italic><tp:taxon-name>Leurocephala schinusae</tp:taxon-name></italic> and <italic><tp:taxon-name>Liocrobyla desmodiella</tp:taxon-name></italic> were placed as closest to <italic><tp:taxon-name>Spinivalva</tp:taxon-name></italic> (showing lower genetic divergence), but with weak posterior probability of node support.</p><fig id="F12" position="float" orientation="portrait"><label>Figure 12.</label><caption><p>Bayesian consensus phylogeny of <italic><tp:taxon-name>Spinivalva</tp:taxon-name></italic>. <bold>A</bold> unrooted tree based on 1.5 Kb bp of the mitochondrial genes cytochrome oxidase <italic>c</italic> subunit I, tRNA-Leu and cytochrome oxidase <italic>c</italic> subunit II. Specimens from three different localities (termed Populations 1, 2 and 3; see Material and Methods for details), field-collected from different host plants (<italic><tp:taxon-name>Passiflora suberosa</tp:taxon-name></italic> [ ], <italic><tp:taxon-name>Passiflora misera</tp:taxon-name></italic> [] and <italic><tp:taxon-name>Passiflora actinia</tp:taxon-name></italic> []) were analyzed. Numbers indicate raw branch lengths <bold>B</bold> phylogenetic relationships of <italic><tp:taxon-name>Spinivalva</tp:taxon-name></italic> within the <italic><tp:taxon-name>Parectopa</tp:taxon-name></italic> group of gracillariids (sensu Kawahara et al. 2011), based on 610 bp of the barcoding region (cytochrome oxidase <italic>c</italic> subunit I gene). Numbers above branch indicate node support (posterior probability); those located below represent the raw branch length. A species of <tp:taxon-name>Bucculatricidae</tp:taxon-name> (<italic><tp:taxon-name>Bucculatrix ulmella</tp:taxon-name></italic>) was used to root the tree.</p></caption><graphic xmlns:xlink="http://www.w3.org/1999/xlink" xlink:href="ZooKeys-291-001-g012.jpg" position="float" orientation="portrait" xlink:type="simple"/></fig></tp:treatment-sec><tp:treatment-sec><!--Section generated to contain objects referenced in tp:taxon-treatment.--><fig id="F1" position="float" orientation="portrait"><label>Figure 1.</label><caption><p><italic><tp:taxon-name>Spinivalva gaucha</tp:taxon-name></italic> adult, dorsal view: <bold>A</bold> wings spread, pinned, dorsal view <bold>B</bold> wings folded, on <italic><tp:taxon-name>Passiflora actinia</tp:taxon-name></italic> leaf. Scale bars = 1.0 mm.</p></caption><graphic xmlns:xlink="http://www.w3.org/1999/xlink" xlink:href="ZooKeys-291-001-g001.jpg" position="float" orientation="portrait" xlink:type="simple"/></fig><fig id="F11" position="float" orientation="portrait"><label>Figure 11.</label><caption><p>Diaphanized portion and histological sections of a <italic><tp:taxon-name>Passiflora actinia</tp:taxon-name></italic> leaf, showing through transparency the organization levels ofa <italic><tp:taxon-name>Spinivalva gaucha</tp:taxon-name></italic> mine in relation to larval ontogeny: <bold>A</bold> general aspect of the mine, containing a last-instar larva; Roman numerals indicate larval instar numbers and corresponding positions of head capsules in the mine; closed arrow indicates the beginning of the mine <bold>B</bold> detail of head capsule shed by the fourth-instar larva (bar indicates position used for measurement of head-capsule width) <bold>C</bold> transverse section of serpentine portion of the mine (location indicated by the horizontal dashed line in A) <bold>D</bold> transverse section of blotch portion of the mine (location indicated by the vertical dashed line in A) <bold>E</bold> transverse section of intact portion of leaf lamina (indicated by left arrow in D) <bold>F</bold> transverse section of mined portion of leaf lamina (indicated by right arrow in D). <bold>Ab</bold> abaxial surface of epidermis; <bold>Ad</bold> adaxial surface of epidermis; <bold>Lm</bold> leaf mine; <bold>Pp</bold> palisade parenchyma; <bold>Sp</bold> spongy parenchyma. Scale bars =1.5, 0.15, 2.0, 3.0 mm; 500, 600 µm, respectively.</p></caption><graphic xmlns:xlink="http://www.w3.org/1999/xlink" xlink:href="ZooKeys-291-001-g011.jpg" position="float" orientation="portrait" xlink:type="simple"/></fig><fig id="F3" position="float" orientation="portrait"><label>Figure 3.</label><caption><p>Genital morphology of <italic><tp:taxon-name>Spinivalva gaucha</tp:taxon-name></italic> under light microscopy:<bold>A</bold> male genitalia, ventral view (aedeagus omitted; open arrow indicates gnathal lobe) <bold>B</bold> aedeagus, lateral view <bold>C</bold> male right valve, median view <bold>D</bold> units of the coremata anterior pair, ventral view (open and closed arrows indicate tubular pouch and hair pencil, respectively) <bold>E</bold> female genitalia, lateral view. Scale bar = 0.2 mm.</p></caption><graphic xmlns:xlink="http://www.w3.org/1999/xlink" xlink:href="ZooKeys-291-001-g003.jpg" position="float" orientation="portrait" xlink:type="simple"/></fig><fig id="F4" position="float" orientation="portrait"><label>Figure 4.</label><caption><p>Genital morphology of <italic><tp:taxon-name>Spinivalva gaucha</tp:taxon-name></italic> under scanning electron microscopy:<bold>A</bold> male valvae (scales partly removed), showing saccular processes in crossed position and aedeagus (indicated by arrow), ventral view <bold>B</bold> setae of costa valvular in detail (open arrow indicates distal portion of saccular process), median view <bold>C</bold> female papilla annalis in detail, latero-dorsal view <bold>D</bold> saccular processes in detail (squared area in <bold>A</bold>; asterisk indicates distal sensillum of the right process) <bold>E</bold> caudal portion of aedeagus, showing terminal spine (indicated by closed arrow) and vesica (indicated by asterisk), lateral view <bold>F</bold> female ostium bursae, ventral view. Scale bars = 50, 25, 20, 10, 25, 50 µm, respectively.</p></caption><graphic xmlns:xlink="http://www.w3.org/1999/xlink" xlink:href="ZooKeys-291-001-g004.jpg" position="float" orientation="portrait" xlink:type="simple"/></fig><fig id="F10" position="float" orientation="portrait"><label>Figure 10.</label><caption><p>Life history of <italic><tp:taxon-name>Spinivalva gaucha</tp:taxon-name></italic>: <bold>A</bold> <italic><tp:taxon-name>Passiflora actnia</tp:taxon-name></italic> shoot at the type locality <bold>B</bold> <italic><tp:taxon-name>Spinivalva gaucha</tp:taxon-name></italic> mine on upper leaf surface (leaf marked with an asterisk in <bold>A</bold>; open and closed arrows indicate respectively the beginning of a mine and a last-instar larva visible through transparent blotch section of the mine); <bold>C</bold> chorion of empty egg on lower surface <bold>D</bold> first-instar larva (indicated by closed arrow) visible through transparent serpentine section of a young mine (open arrow indicates the beginning of the mine on the upper leaf surface) <bold>E</bold> initial portion of blotch section in detail, showing frass and damage to leaf parenchyma left by last-instar larva within the mine <bold>F</bold> fourth-instar larva in the mine <bold>G</bold> exit hole (arrow) used by a last-instar larva to leave the mine <bold>H</bold> last-instar larva after changing color, building the cocoon outside the mine on the leaf surface <bold>I</bold> cocoon, with pupa visible through transparency <bold>J</bold> pupa in detail, after removing the cocoon <bold>K</bold> pupal exuvium protruding from the cocoon exit hole onto plastic substrate, just after the adult emergence. Scale bars = 20, 10, 0.2, 1.5, 1, 0.5, 0.5, 2, 2, 1, 2 mm, respectively.</p></caption><graphic xmlns:xlink="http://www.w3.org/1999/xlink" xlink:href="ZooKeys-291-001-g010.jpg" position="float" orientation="portrait" xlink:type="simple"/></fig><fig id="F5" position="float" orientation="portrait"><label>Figure 5.</label><caption><p>Larval and pupal morphology of <italic><tp:taxon-name>Spinivalva gaucha</tp:taxon-name></italic> under light microscopy: <bold>A</bold> first larval instar, dorsal and ventral views <bold>B</bold> fifth larval instar, dorsal and ventral views <bold>C–E</bold> pupa, dorsal, ventral and lateral views, respectively. Scale bars = 50 µm; 0.5, 0.5 mm, respectively.</p></caption><graphic xmlns:xlink="http://www.w3.org/1999/xlink" xlink:href="ZooKeys-291-001-g005.jpg" position="float" orientation="portrait" xlink:type="simple"/></fig><fig id="F6" position="float" orientation="portrait"><label>Figure 6.</label><caption><p>Scanning electron micrographs of <italic><tp:taxon-name>Spinivalva gaucha</tp:taxon-name></italic> first larval instar: <bold>A</bold> head, general, dorso-lateral view <bold>B</bold> mandible, dorsal view <bold>C</bold> antenna, lateral view <bold>D</bold> spinneret, lateral view; seta indicates hypopharyngeal papillae <bold>E</bold> maxilla (asterisk), lateral view <bold>F</bold> labial palpi. Scale bars = 20, 5, 5, 5, 3, 1 µm, respectively.</p></caption><graphic xmlns:xlink="http://www.w3.org/1999/xlink" xlink:href="ZooKeys-291-001-g006.jpg" position="float" orientation="portrait" xlink:type="simple"/></fig><fig id="F7" position="float" orientation="portrait"><label>Figure 7.</label><caption><p>Scanning electron micrographs of <italic><tp:taxon-name>Spinivalva gaucha</tp:taxon-name></italic> third larval instar: <bold>A</bold> head, general, ventral view <bold>B</bold> labrum, ventral view <bold>C</bold> labium, ventral view (asterisk indicates the spinneret) <bold>D</bold> head, general, dorso-lateral view <bold>E</bold> antenna, antero-ventral view <bold>F</bold> left side of prothoracic shield, dorsal view. Scale bars = 75, 15, 15, 50, 10, 75 µm, respectively.</p></caption><graphic xmlns:xlink="http://www.w3.org/1999/xlink" xlink:href="ZooKeys-291-001-g007.jpg" position="float" orientation="portrait" xlink:type="simple"/></fig><fig id="F8" position="float" orientation="portrait"><label>Figure 8.</label><caption><p>Scanning electron micrographs of <italic><tp:taxon-name>Spinivalva gaucha</tp:taxon-name></italic> fifth larval instar: <bold>A</bold> head and prothorax, general, dorsal view <bold>B</bold> antenna, dorsal view <bold>C</bold> stemmata (open arrow indicates sixth stemma), lateral view <bold>D</bold> head and prothorax, general, ventral view <bold>E</bold> labium, ventral view <bold>F</bold> maxilla, lateral view <bold>G</bold> spinneret, lateral view <bold>H</bold> left side of prothoracic shield, dorsal view <bold>I</bold> prothoracic spiracle, lateral view <bold>J</bold> prothoracic leg, postero-lateral view <bold>K</bold> pseudopodium on A4, antero-lateral view <bold>L</bold> crochets of pseudopodium A4 in detail. Scale bars = 200, 25, 25, 200, 20, 20, 20, 75, 10, 25, 75, 10 µm, respectively.</p></caption><graphic xmlns:xlink="http://www.w3.org/1999/xlink" xlink:href="ZooKeys-291-001-g008.jpg" position="float" orientation="portrait" xlink:type="simple"/></fig><fig id="F9" position="float" orientation="portrait"><label>Figure 9.</label><caption><p>Scanning electron micrographs of <italic><tp:taxon-name>Spinivalva gaucha</tp:taxon-name></italic> pupalcocoon and pupa: <bold>A</bold> weaving pattern of the pupal cocoon upper surface <bold>B</bold> ornamental bubble (asterisk indicates a covered slit, used by the larva to attach the bubble on outside of the cocoon surface) <bold>C</bold> bubble surface in detail <bold>D</bold> head, ventral view <bold>E–F</bold> cocoon-cutter, ventral and lateral views, respectively <bold>G</bold> abdominal segments, dorsal view <bold>H</bold> abdominal segment A3 (detail of area marked with a rectangle in <bold>G</bold>; open arrow indicates spiracle) <bold>I</bold> setae and microtrichia occurring on central portion of A1-A7 <bold>J–K</bold> last abdominal segments, dorsal and ventro-posterior views, respectively <bold>L</bold> spine of last abdominal segment (detail of squared area marked in <bold>K</bold>). Scale bars = 20, 75, 5, 150, 50, 50, 200, 50, 10, 75, 75, 10 µm, respectively.</p></caption><graphic xmlns:xlink="http://www.w3.org/1999/xlink" xlink:href="ZooKeys-291-001-g009.jpg" position="float" orientation="portrait" xlink:type="simple"/></fig></tp:treatment-sec><ref-list><ref id="B25"><mixed-citation xmlns:xlink="http://www.w3.org/1999/xlink" xlink:type="simple"><person-group><name name-style="western"><surname>Mondin</surname><given-names>CA</given-names></name><name name-style="western"><surname>Cervi</surname><given-names>AC</given-names></name><name name-style="western"><surname>Moreira</surname><given-names>GRP</given-names></name></person-group> (<year>2011</year>)<source>Sinopse das espécies de <italic>Passiflora</italic> L. (Passifloraceae) do Rio Grande do Sul, Brasil. Brazilian Journal of Biosciences 9 (s1): 3–27.</source></mixed-citation></ref><ref id="B26"><mixed-citation xmlns:xlink="http://www.w3.org/1999/xlink" xlink:type="simple"><person-group><name name-style="western"><surname>Moreira</surname><given-names>GRP</given-names></name><name name-style="western"><surname>Ferrari</surname><given-names>A</given-names></name><name name-style="western"><surname>Mondin</surname><given-names>CA</given-names></name><name name-style="western"><surname>Cervi</surname><given-names>AC</given-names></name></person-group> (<year>2011</year>)<source> Panbiogeographical analysis of passion vines at their southern limit of distribution in the Neotropics. Brazilian Journal of Biosciences 9(s1): 28–40.</source></mixed-citation></ref><ref id="B28"><mixed-citation xmlns:xlink="http://www.w3.org/1999/xlink" xlink:type="simple"><person-group><name name-style="western"><surname>Morellato</surname><given-names>LP</given-names></name><name name-style="western"><surname>Haddad</surname><given-names>CFB</given-names></name></person-group> (<year>2000</year>)<source> Introduction: The Brazilian Atlantic Forest. Biotropica32: 786–792.</source></mixed-citation></ref></ref-list></tp:taxon-treatment>
